# Supplementary material for: Species and genus level resolution analysis of gut microbiota in Clostridium difficile patients following fecal microbiota transplantation
Source: Microbiome. 2014 Apr 21;2:13. doi: 10.1186/2049-2618-2-13 (PMC4030581; doi:10.1186/2049-2618-2-13)
Supplement: Additional file 2: Table S2 — Cumulative number of Illumina reads and assigned OTUs per sample. [file 2049-2618-2-13-S2.xls]

## Sheet: S2
CDI set 1		Reads	OTUs*
Recepient		402528†	-
Donor		399247	-
Recepient Days - AT	Day 3	945883	-
	Day 7	1454641	-
	Day 14	118193	-
	Day 21	473483	-
	Day 28	1125435	-
	Day 68	277289	-
CDI set 2		Reads	OTUs
Recepient		188414	261
Donor		230641	1041
Recepient Days - AT	Day 3	392651	977
	Day 7	311175	896
	Day 11	130938	1086
	Day 18	419274	1075
	Day 25	367312	1100
	Day 65	163318	1233
	Day 95	639014	1085
	Day 128	103608	1127
CDI set 3		Reads	OTUs
Recepient		175667	327
Donor		342763	1108
Recepient Days - AT	Day 3	326203	883
	Day 7	131561	1034
	Day 27	496791	738
	Day41	195345	1100
	Day 81	358281	849
	Day 112	473807	994
* The taxonomic assignment for CDI set 1 was performed on individual sequences. No clustering and taxonomic assignments of OTUs was done with this set.
†Illumina flowcell lanes contained other mutiple barcoded samples , data not shown.
