# Supplementary material for: Species and genus level resolution analysis of gut microbiota in Clostridium difficile patients following fecal microbiota transplantation
Source: Microbiome. 2014 Apr 21;2:13. doi: 10.1186/2049-2618-2-13 (PMC4030581; doi:10.1186/2049-2618-2-13)
Supplement: Additional file 3: Table S3 — Class level abundances among all profiled samples. [file 2049-2618-2-13-S3.xls]

## Sheet: S3
Class		Deltaproteobacteria	Alphaproteobacteria	Betaproteobacteria	Gammaproteobacteria	Epsilonproteobacteria	Clostridia	Erysipelotrichi	Bacilli	Mollicutes	Actinobacteria	Spirochaetes	Bacteroidia	Fusobacteria	Verrucomicrobiae	Lentisphaeria
CDI set 1
Recepient		-	-	0.0026219	0.283091	-	0.215082	0.0010459	0.322174	-	0.163971	-	0.010578	-	0.00143649	-
Donor		0.017354	0.000638968	0.00255574	-	-	0.75367	0.0437289	0.024873	-	0.107393	0.000470465	0.0407723	-	0.00854403	-
Recepient Days - AT	Day 3	0.000630743	0.000155161	0.0011473	0.0242137	-	0.697217	0.0396183	0.0395681	-	0.102378	0.000236414	0.0630384	-	0.0317965	-
	Day 7	0.0126034	0.00199056	0.00322517	0.0119839	4.26201e-05	0.70899	0.068757	0.0133872	-	0.0793593	-	0.0666191	-	0.033042	-
	Day 14	0.00204063	0.000443136	0.00233209	0.0205121	-	0.766499	0.0553904	0.00674577	-	0.0634322	-	0.0826044	-	-	-
	Day 21	0.0016171	0.000127895	0.00274432	0.0194234	-	0.724447	0.0623063	0.00819526	-	0.0789301	9.55064e-05	0.0917352	-	0.0103776	-
	Day 28	0.00125203	-	0.00371162	0.000122658	-	0.740789	0.0476023	0.0251102	-	0.121408	9.26399e-05	0.0594748	5.39692e-05	0.000382189	-
	Day 68	0.0013223	-	0.00101825	-	-	0.750269	0.0846154	0.00283779	-	0.0827551	-	0.0770564	-	0.000126173	-
	Day 112	0.000890947	-	0.00226825	0.00481998	-	0.765471	0.0402622	0.0255187	-	0.0739022	0.00034469	0.0552034	-	0.0313186	-
CDI set 2
Recepient		0.00159091	-	0.00112802	0.521549	-	0.135455	0.00516657	0.296302	-	0.0365709	-	0.00223751	-	-	-
Donor		0.0136451	0.00155638	0.00387858	0.000389993	4.42251e-05	0.735455	0.0682404	0.0214304	-	0.0560148	-	0.0845444	-	0.0148008	-
Recepient Days - AT	Day 3	0.000809145	-	0.000966815	0.0319868	-	0.751231	0.0461464	0.0130695	-	0.0787922	-	0.0479075	-	0.0290905	-
	Day 7	0.0175821	0.00116418	0.00444672	0.00121553	-	0.699057	0.0515791	0.00978947	-	0.0452076	-	0.137122	-	0.0328369	-
	Day 11	0.0179042	0.000439574	0.000593145	0.00282378	-	0.805798	0.027455	0.0070403	-	0.0883322	-	0.007488	-	0.0421254	-
	Day 18	0.0174268	0.00032872	0.000596194	0.000630303	-	0.811736	0.0335957	0.0158084	-	0.0602734	-	0.00742264	-	0.052182	-
	Day 25	0.017272	0.00278696	0.000974366	0.00532657	-	0.749775	0.0545397	0.0132376	-	0.089167	-	0.0303556	-	0.0365656	-
	Day 65	0.00534409	0.000300812	0.000858566	0.00474197	-	0.869172	0.036086	0.00958376	-	0.0188994	-	0.00512691	-	0.0498862	-
	Day 95	0.00801882	0.000619807	0.000576093	0.000376049	-	0.848807	0.0425357	0.0320406	0.000119486	0.0386225	-	0.00385803	-	0.0244256	-
	Day 128	0.00339548	0.000677544	0.00123735	0.000270903	-	0.765335	0.0582667	0.0413399	-	0.0782562	-	0.020456	-	0.030765	-
CDI set 3
Recepient		-	-	0.00292466	0.423015	-	0.133475	0.000705617	0.41572	-	0.0230781	-	0.000570901	-	0.000510515	-
Donor		0.00184431	0.000128572	0.012713	0.000779764	-	0.74443	0.0570876	0.0357945	-	0.135878	-	0.00438356	-	0.00695985	-
Recepient Days - AT	Day 3	0.000980768	-	0.00572295	0.0366092	-	0.768139	0.0297023	0.0183258	-	0.0843749	-	0.0121289	-	0.0440159	-
	Day 7	0.000456795	-	0.00156024	0.0187369	-	0.777127	0.0882702	0.0353787	0.000106361	0.016692	-	0.0537351	-	0.00793702	-
	Day 27	0.00299869	0.000138331	0.00216896	0.0304098	-	0.689146	0.0496873	0.0192002	-	0.0124567	-	0.141467	0.00376584	0.048561	-
	Day 81	0.000866071	-	0.00624979	0.000786089	-	0.733601	0.0525733	0.0221722	-	0.0332393	-	0.112488	-	0.0380249	-
[Numbers represent cumulative abundances of members of particular class in a sample; "-" designates no members detected]
