# Supplementary material for: Species and genus level resolution analysis of gut microbiota in Clostridium difficile patients following fecal microbiota transplantation
Source: Microbiome. 2014 Apr 21;2:13. doi: 10.1186/2049-2618-2-13 (PMC4030581; doi:10.1186/2049-2618-2-13)
Supplement: Additional file 5: Table S4 — Genus level abundances among all profiled samples. [file 2049-2618-2-13-S5.xls]

## Sheet: S4
Corresponding class	Genus	CDI set 1	Recepient	Donor	Recepient Days - AT							CDI set 2	Recepient	Donor	Recepient Days - AT								CDI set 3	Recepient	Donor	Recepient Days - AT
					Day 3	Day 7	Day 14	Day 21	Day 28	Day 68	Day 112				Day 3	Day 7	Day 11	Day 18	Day 25	Day 65	Day 95	Day 128				Day 3	Day 7	Day 27	Day 81
Alphaproteobacteria	Prosthecomicrobium		-	-	-	-	-	-	-	-	-		-	-	-	-	-	-	-	-	-	-		-	-	-	-	-	-
Alphaproteobacteria	Novosphingobium		-	-	-	-	-	-	-	-	-		-	9.30621e-05	-	-	-	-	-	-	-	-		-	-	-	-	-	-
Alphaproteobacteria	Mesorhizobium		-	-	0.000155161	-	-	0.000127895	-	-	-		-	-	-	-	-	-	-	-	-	-		-	0.000128572	-	-	-	-
Alphaproteobacteria	Bradyrhizobium		-	-	-	-	-	-	-	-	-		-	-	-	-	-	-	0.000298239	-	-	-		-	-	-	-	0.000138331	-
Alphaproteobacteria	Methylobacterium		-	-	-	-	-	-	-	-	-		-	-	-	-	-	-	-	-	-	-		-	-	-	-	-	-
Alphaproteobacteria	Kiloniella		-	-	-	-	-	-	-	-	-		-	-	-	4.31925e-05	-	-	-	-	-	-		-	-	-	-	-	-
Alphaproteobacteria	Caenispirillum		-	-	-	-	-	-	-	-	-		-	-	-	-	7.1771e-05	-	-	-	-	-		-	-	-	-	-	-
Alphaproteobacteria	Terasakiella		-	0.000638968	-	0.00199056	0.000443136	-	-	-	-		-	0.00146332	-	0.00112099	0.000367803	0.00032872	0.00248872	0.000300812	0.000619807	0.000677544		-	-	-	-	-	-
Betaproteobacteria	Ralstonia		-	-	-	-	-	-	-	-	-		0.000473375	-	-	-	-	-	6.13106e-05	-	-	-		-	-	-	8.75187e-05	-	0.000106622
Betaproteobacteria	Cupriavidus		-	-	-	-	-	-	-	-	-		-	-	-	-	-	-	-	-	-	-		0.00103016	-	-	-	-	5.92273e-05
Betaproteobacteria	Oxalobacter		-	7.14849e-05	-	-	-	-	-	-	-		-	-	7.08086e-05	-	-	-	-	-	-	-		-	-	-	-	-	0.000116611
Betaproteobacteria	Herbaspirillum		-	-	-	-	-	-	-	-	-		-	-	-	-	-	-	-	-	-	-		0.00073885	-	-	-	-	-
Betaproteobacteria	Kerstersia		-	-	-	-	-	-	-	-	-		0.000654648	-	-	-	-	-	-	-	5.86744e-05	-		0.000420462	-	-	-	-	-
Betaproteobacteria	Sutterella		-	-	-	-	-	-	-	-	-		-	-	-	-	-	-	-	-	-	-		-	-	-	-	-	-
Betaproteobacteria	Parasutterella		0.00194966	0.00248426	0.0011473	0.00322517	0.00233209	0.00274432	0.00371162	0.00101825	0.0021947		-	0.00387858	0.000896006	0.00444672	0.000593145	0.000596194	0.000913055	0.000858566	0.000517419	0.00123735		0.000735186	0.012713	0.00572295	0.00147272	0.00216896	0.00596733
Betaproteobacteria	Neisseria		0.000672246	-	-	-	-	-	-	-	7.35549e-05		-	-	-	-	-	-	-	-	-	-		-	-	-	-	-	-
Betaproteobacteria	Laribacter		-	-	-	-	-	-	-	-	-		-	-	-	-	-	-	-	-	-	-		-	-	-	-	-	-
Betaproteobacteria	Microvirgula		-	-	-	-	-	-	-	-	-		-	-	-	-	-	-	-	-	-	-		-	-	-	-	-	-
Gammaproteobacteria	Rhodanobacter		-	-	-	-	-	-	-	-	-		-	-	-	-	-	-	-	-	-	-		-	-	-	-	-	-
Gammaproteobacteria	Acinetobacter		0.00121209	-	-	-	-	-	-	-	-		0.000282517	-	5.42164e-05	-	-	-	-	6.42694e-05	-	-		0.000673479	-	0.00012641	0.000183182	-	-
Gammaproteobacteria	Succinivibrio		-	-	-	-	-	4.61149e-05	-	-	-		-	-	3.52887e-05	-	-	-	-	-	-	-		-	-	-	-	-	-
Gammaproteobacteria	Escherichia/Shigella		0.143607	-	0.0190303	0.0118931	0.0204045	0.0189578	-	-	0.00455557		0.0323344	0.000323591	0.0048576	0.00075793	0.00269339	0.000538498	0.00524783	0.0046777	0.000376049	0.000156089		0.145248	0.000580752	0.0309701	0.0168881	0.0139427	0.000480978
Gammaproteobacteria	Klebsiella		-	-	-	-	-	-	-	-	-		0.0549392	-	0.00326418	8.22997e-05	-	-	-	-	-	-		0.0184844	-	0.000252159	0.000108374	-	-
Gammaproteobacteria	Raoultella		0.0293785	-	5.64503e-05	-	-	-	-	-	7.91557e-05		0.25833	-	0.0124808	9.00937e-05	-	4.81716e-05	-	-	-	-		0.10289	-	-	0.00028259	-	-
Gammaproteobacteria	Yersinia		-	-	7.71066e-05	-	-	0.000100889	-	-	-		0.000767834	-	0.000154763	-	5.77013e-05	4.36334e-05	7.87349e-05	-	-	-		0.000469608	-	0.000154591	-	7.74908e-05	-
Gammaproteobacteria	Enterobacter		0.0164316	-	-	9.08013e-05	-	-	0.000122658	-	0.000120419		0.174895	6.64012e-05	0.01114	0.000285207	7.26957e-05	-	-	-	-	0.000114814		0.154314	0.000199012	0.00164647	0.000261688	-	0.000132195
Gammaproteobacteria	Haemophilus		0.0924622	-	0.00504984	-	0.000107564	0.000318572	-	-	6.48429e-05		-	-	-	-	-	-	-	-	-	-		0.000934667	-	0.00345949	0.00101302	0.0163896	0.000172916
Deltaproteobacteria	Geopsychrobacter		-	0.00327122	-	0.0115517	0.000267634	-	-	-	-		-	0.000610836	0.000137409	0.0167555	0.0176958	0.0168847	0.0161451	0.00467239	0.00763848	0.00302026		-	-	-	-	-	-
Deltaproteobacteria	Desulfovibrio		-	0.0140828	0.000630743	0.00105172	0.001773	0.0016171	0.00125203	0.0013223	0.000890947		0.00159091	0.0130342	0.000671735	0.000826543	0.000208395	0.000542152	0.00112689	0.000671698	0.000380343	0.000375225		-	0.00184431	0.000980768	0.000456795	0.00299869	0.000866071
Epsilonproteobacteria	Campylobacter		-	-	-	4.26201e-05	-	-	-	-	-		-	-	-	-	-	-	-	-	-	-		-	-	-	-	-	-
Epsilonproteobacteria	Helicobacter		-	-	-	-	-	-	-	-	-		-	4.42251e-05	-	-	-	-	-	-	-	-		-	-	-	-	-	-
Clostridia	Sporacetigenium		0.00117505	0.00539606	0.000952075	0.000431599	0.00436379	0.000192994	0.000235582	0.000418018	0.000329049		0.00275385	0.000170144	0.00377407	0.00792621	0.0108934	0.00742855	0.00956558	0.00746118	0.00313611	0.00481435		-	0.00653787	0.00119081	-	3.87437e-05	0.000144043
Clostridia	Coprococcus		0.122873	0.147211	0.152764	0.135218	0.131869	0.144426	0.163061	0.138563	0.146057		0.0132736	0.12931	0.12391	0.103399	0.131465	0.128323	0.11436	0.138322	0.139686	0.138618		0.0636509	0.138207	0.172819	0.133197	0.123866	0.126007
Clostridia	Clostridium		0.00062537	0.00370454	0.0118266	0.00695679	0.0085654	0.012839	0.0117108	0.0121566	0.0100789		0.000337347	0.0100718	0.011731	0.0117782	0.0174488	0.0172415	0.0172501	0.0186392	0.011674	0.00769976		0.000256729	0.0039542	0.00404394	-	-	-
Clostridia	Peptostreptococcus		0.000960367	0.0102649	0.011439	0.00942909	0.0121407	0.0110811	0.0165004	0.00287341	0.0104216		0.000494065	0.000246661	0.0100718	0.000673045	0.000329671	0.0152007	0.0155496	0.0156791	0.0115443	0.00975417		0.000267105	0.0123265	0.0176091	0.000142584	2.89747e-05	-
Clostridia	Robinsoniella		0.000770829	0.00127327	0.00117054	0.0146912	0.00694747	0.00272983	0.000962323	0.00179254	0.00300361		0.00055121	0.00106161	0.000941417	0.000935697	0.000448508	0.000985812	0.00135619	0.00102086	0.000888952	0.000920774		-	0.0015053	0.00116364	0.00127675	0.00538571	0.00129088
Clostridia	Lactonifactor		0.000854817	0.0268995	0.0130462	0.0138253	0.0140823	0.013175	0.00892916	0.0170794	0.0177656		0.000409446	0.0227922	0.0140286	0.00721223	0.0195842	0.0239522	0.0248094	0.0197363	0.01662	0.0207807		-	0.0124052	0.0103008	0.0144544	0.00918651	0.0159565
Clostridia	Acetivibrio		0.000839202	0.0136803	0.00925014	0.0153425	0.0166592	0.0166561	0.0123199	0.0149248	0.00667014		0.000214602	0.00849663	0.0178173	0.0159445	0.0162195	0.0249578	0.015987	0.0241398	0.0189861	0.0154953		0.00029956	0.0145426	0.0243077	0.0217582	0.00900301	0.0164193
Clostridia	Anaerotruncus		0.0010101	0.0215269	0.0287728	0.0402899	0.0462723	0.0129342	0.00360431	0.0206217	0.0322623		0.000428906	0.0287482	0.0342688	0.0414296	0.02555	0.0183408	0.0270668	0.0266005	0.0301697	0.0346182		0.000125927	0.0218214	0.010971	0.0158791	0.0281727	0.0412054
Clostridia	Ethanoligenens		-	-	-	6.93491e-05	-	5.16414e-05	-	-	4.02972e-05		-	5.08335e-05	0.000103103	0.000328475	-	6.62376e-05	7.67964e-05	-	-	5.84552e-05		-	-	7.52684e-05	5.97932e-05	4.83114e-05	5.6699e-05
Clostridia	Hydrogenoanaerobacterium		-	-	-	-	-	-	-	-	-		-	-	-	-	-	-	-	-	-	5.06824e-05		-	-	-	-	-	-
Clostridia	Marvinbryantia		-	0.000475309	0.000658489	0.000802067	0.000328129	0.00105866	0.000837357	0.000274707	0.000401038		-	0.000499804	0.000777366	-	0.000284214	0.000451243	-	0.000522912	-	-		-	0.000591978	0.000657976	0.000215939	0.000364013	0.000415064
Clostridia	Dorea		0.006214	0.0412335	0.0495047	0.0391769	0.0417542	0.0451117	0.0383151	0.0369989	0.0429483		0.0026145	0.0418223	0.0471539	0.0333911	0.0541406	0.0540077	0.0457846	0.0455303	0.0382251	0.0364645		0.000821031	0.0581127	0.0780473	0.0493023	0.0466994	0.0459065
Clostridia	Faecalibacterium		0.0085169	0.0959319	0.0727827	0.0755327	0.10945	0.116023	0.130675	0.143314	0.0960926		0.00109809	0.101262	0.0917831	0.0958637	0.0309318	0.0388969	0.0499791	0.0895073	0.11047	0.0639911		0.00100466	0.0671123	0.0642813	0.109624	0.106747	0.0626938
Clostridia	Sporobacter		-	-	5.37737e-05	-	0.00363077	0.00155495	0.000223583	-	0.00815826		-	-	-	0.00940737	-	-	-	0.00433353	0.0106718	0.0083138		-	-	-	-	0.0116526	0.015608
Clostridia	Subdoligranulum		-	0.0306363	0.0203682	0.0334756	0.0241003	0.0280375	0.0329792	0.0249041	0.0422963		0.00304288	0.0253302	0.025341	0.021896	0.0382639	0.0305551	0.0226252	0.0296717	0.033037	0.028613		0.000122656	0.0266233	0.0317851	0.0452502	0.0409998	0.0424684
Clostridia	Ruminococcus		0.00489867	0.000865314	0.000868275	0.00105076	0.000576622	0.000592197	0.000444059	0.000939242	0.000747235		-	0.000873377	0.00130178	0.000836268	0.00100982	0.000896448	0.00146725	0.00123735	0.00169934	0.00405992		-	0.00241935	0.000682549	0.000682734	0.000718514	0.00029334
Clostridia	Butyricicoccus		-	0.0183527	0.023826	0.0137636	0.0136142	0.014966	0.0235976	0.0145636	0.00796808		0.000373645	0.0170688	0.0226868	0.013223	0.00630496	0.00824291	0.0131678	0.0139878	0.0155633	0.015311		-	0.0207924	0.00610236	0.0257575	0.00307021	0.0145589
Clostridia	Acetanaerobacterium		-	-	-	-	-	-	-	-	-		-	-	-	-	-	-	-	-	-	-		-	-	-	-	-	-
Clostridia	Roseburia		0.00384517	0.0359643	0.0294369	0.0424703	0.0477007	0.0434065	0.0402674	0.0476821	0.0418554		0.000469136	0.0607776	0.0307301	0.0302256	0.0449592	0.0267373	0.0267173	0.0415416	0.0405077	0.0440591		-	0.0358519	0.043259	0.0405006	0.0239923	0.0397598
Clostridia	Anaerofilum		-	7.33853e-05	0.000123224	0.000518649	0.000354567	0.000144024	-	0.000197081	0.00063445		-	0.00019094	0.000328382	0.000578977	6.09054e-05	-	6.16231e-05	-	-	7.094e-05		-	-	-	0.000329153	0.000342079	0.000315667
Clostridia	Anaerostipes		0.0021989	0.0187395	0.0237949	0.0195859	0.0203894	0.0219104	0.0234885	0.0181326	0.017224		0.000805177	0.019579	0.0179363	0.012998	0.0208281	0.0182832	0.0160368	0.0165194	0.0131629	0.0112411		0.000284683	0.0383152	0.0284358	0.0219145	0.0194452	0.0265388
Clostridia	Butyrivibrio		-	-	-	-	-	-	-	-	-		-	-	-	-	-	-	-	-	-	-		-	-	-	-	-	-
Clostridia	Pseudobutyrivibrio		-	-	-	-	-	-	-	-	-		-	-	-	-	-	-	-	-	-	-		-	-	-	-	-	-
Clostridia	Blautia		0.0452803	0.188281	0.205488	0.145621	0.17387	0.163794	0.190633	0.195747	0.156947		0.0439212	0.162799	0.192491	0.173078	0.262472	0.276448	0.214371	0.266373	0.233187	0.199672		0.00280161	0.189331	0.236537	0.20268	0.142353	0.175795
Clostridia	Oribacterium		-	-	-	-	-	-	-	-	-		-	-	-	-	-	-	-	0.00013744	-	9.34044e-05		-	-	-	-	8.97031e-05	0.000111703
Clostridia	Howardella		0.000845057	0.00462367	0.00142383	0.00485194	0.00605657	0.00415226	0.00351088	0.00487583	0.00551256		-	0.00417173	0.00194682	0.0020402	0.000887907	0.000630042	0.00137539	0.000556347	0.00122189	0.00389778		-	0.00858278	0.0022738	0.00510569	0.00575558	0.00729991
Clostridia	Anaerococcus		-	0.000122519	7.23755e-05	0.000331251	0.000124811	0.000575804	7.7554e-05	-	-		-	4.63741e-05	0.000119139	0.000259946	-	0.000136245	0.000145487	0.000157699	0.00015901	0.000341458		-	0.00014044	0.000272277	0.000105315	0.00126093	0.00023619
Clostridia	Parvimonas		-	0.000104538	-	-	-	-	-	-	-		-	7.88299e-05	-	-	-	-	-	-	-	-		-	0.000219832	-	-	-	-
Clostridia	Eubacterium		0.000388164	0.0197676	0.0032211	0.0247994	0.00910879	0.00969976	0.00433746	0.00584529	0.0132397		0.000686447	0.0174754	0.0100771	0.0120132	0.0130297	0.00627231	0.0138542	0.00352684	0.00204718	0.0075647		0.000230587	0.00996483	0.00617224	0.0122564	0.0177225	0.0172446
Clostridia	Anaerovorax		-	0.0115971	0.00264292	0.0114688	0.00799365	0.00872188	0.00231866	0.00341657	0.00862906		-	0.00958464	0.0122203	0.00755485	0.0167419	0.0182916	0.0219802	0.0178941	0.0204567	0.0186642		-	0.0218371	0.0170618	0.0135536	0.014124	0.0143442
Clostridia	Mogibacterium		-	-	-	-	-	-	-	-	-		-	-	-	-	-	-	-	-	-	-		-	7.03651e-05	5.34452e-05	-	-	-
Clostridia	Anaerofustis		-	0.000468644	0.000363094	0.00116334	0.000409642	-	-	-	0.00126387		-	0.000693156	0.00404195	0.00163023	0.00537198	0.00271483	0.00286899	0.00204477	0.00160392	0.00175912		-	0.00219539	-	0.00121323	0.00166391	0.00565263
Clostridia	Peptococcus		0.00095523	0.000119232	-	0.000103567	0.000178915	0.000401504	-	0.000736832	0.00031445		-	7.70063e-05	5.46474e-05	7.92813e-05	-	0.000201731	-	-	0.000100188	0.000159082		-	0.000174517	0.000196553	0.00017402	0.000117498	9.17752e-05
Clostridia	Desulfitobacterium		-	-	-	-	-	-	-	-	-		-	-	-	-	-	-	-	-	-	-		-	-	-	-	-	-
Clostridia	Acidaminococcus		-	0.00419744	0.00162944	0.00139956	0.00299157	0.00122451	0.00754571	0.00020302	-		-	0.00528388	0.000867894	0.000549361	0.000228249	0.000483028	0.00172665	0.000233472	0.000117212	0.000593142		-	7.37623e-05	-	-	0.000393977	-
Clostridia	Allisonella		-	-	-	-	-	-	-	-	-		-	-	-	-	-	-	-	-	-	-		-	-	-	-	-	-
Clostridia	Dialister		-	-	-	-	-	-	-	-	-		-	-	0.000111178	0.000101934	-	-	-	-	-	6.92965e-05		-	4.57083e-05	0.000130729	-	0.00577533	5.06351e-05
Clostridia	Megasphaera		-	9.04366e-05	-	0.000173124	8.00917e-05	0.000139356	0.000128949	0.00012675	0.000162321		0.000991772	0.000126653	9.96259e-05	8.55277e-05	0.000187996	0.000140256	0.000251513	0.000268955	0.000134405	0.000177636		0.000499375	0.000133632	0.00023261	9.90607e-05	8.56367e-05	0.000188037
Clostridia	Mitsuokella		-	3.63039e-05	3.44482e-05	-	-	-	-	-	-		-	-	-	-	7.14707e-05	4.53251e-05	3.59912e-05	5.77235e-05	4.29757e-05	-		-	-	-	3.88707e-05	-	4.53333e-05
Clostridia	Papillibacter		0.00156913	0.031653	0.0241495	0.0254493	0.0288132	0.0255483	0.0141709	0.0215629	0.025495		0.00124622	0.0303671	0.0280528	0.0260732	0.0432291	0.0370876	0.0391104	0.0416365	0.0442605	0.0335988		0.00062147	0.0299485	0.00731176	0.0428733	0.0334224	0.0317627
Clostridia	Oscillibacter		-	0.0119407	0.00333281	0.0206959	0.0193791	0.0153035	0.00339603	0.0131794	0.0389227		0.000218059	0.0260938	0.022546	0.0448144	0.0151017	0.0198272	0.0217582	0.0180085	0.0209073	0.0257316		-	0.00826852	0.000734709	0.00837635	0.0246546	0.0227777
Clostridia	Phascolarctobacterium		-	-	0.000101034	-	-	-	-	-	5.61259e-05		-	-	-	-	-	-	-	-	-	4.93563e-05		-	-	-	-	-	-
Clostridia	Succiniclasticum		-	0.00704783	0.00245263	0.00544886	0.0135618	0.00668254	0.0061746	0.00841493	0.00707154		-	0.00929072	0.00799388	0.0124177	0.00580256	0.00944404	0.00643908	0.00749848	0.00355328	0.00520436		-	0.00642399	0.000749699	0.00815105	0.0118486	0.00805055
Clostridia	Veillonella		0.0109032	0.000257215	0.000694566	-	0.000128039	0.00124712	0.000248135	0.000330934	-		0.0472347	0.000191531	0.0147357	-	-	-	-	-	-	-		0.0365403	0.000661503	0.000230595	0.00175679	-	0.000158051
Clostridia	Zymophilus		-	-	-	-	-	-	-	-	-		0.0142906	-	-	-	-	-	-	-	-	-		0.025948	-	6.16733e-05	-	-	-
Clostridia	Anaerovirgula		-	-	-	-	-	-	-	-	-		-	-	-	-	-	-	-	-	-	-		-	-	-	-	-	-
Clostridia	Caloranaerobacter		0.000358486	-	-	-	-	-	-	-	-		-	-	-	0.000455163	0.000953014	0.00114851	0.000908779	0.000713499	0.00039921	0.00101585		-	-	-	-	-	-
Clostridia	Desulfitibacter		-	-	-	6.98256e-05	-	-	-	-	-		-	3.43054e-05	-	-	0.0013143	0.00196761	0.00313808	0.00176027	0.00139299	0.00306376		-	0.000904153	-	-	-	-
Clostridia	Thermotalea		-	0.000195756	6.2378e-05	0.00215808	0.00026909	-	-	-	0.00150559		-	0.000208677	0.000725297	0.00905296	0.0136966	0.015913	0.0143644	0.00774907	0.0151984	0.00908688		-	0.00225667	-	-	-	-
Clostridia	Geosporobacter		-	3.10301e-05	0.00015896	-	-	-	-	-	-		-	-	-	-	3.90068e-05	-	4.30497e-05	4.58588e-05	3.95559e-05	-		-	-	-	-	-	-
Clostridia	Lachnobacterium		-	7.74076e-05	7.60883e-05	6.24174e-05	-	-	9.68871e-05	-	-		-	4.81701e-05	0.000140066	-	-	-	-	0.000132598	-	6.41835e-05		-	-	7.78867e-05	-	-	4.72303e-05
Clostridia	Garciella		-	-	-	-	-	-	-	-	-		-	-	-	-	-	-	-	-	-	-		-	-	-	-	-	-
Clostridia	Acidaminobacter		-	6.35324e-05	-	-	5.61781e-05	-	-	-	-		-	9.44743e-05	9.18602e-05	-	9.85843e-05	-	0.000105828	-	-	-		-	0.000251222	0.000125895	7.80833e-05	0.000117079	0.000106635
Clostridia	Mahella		-	0.000766862	0.000552383	0.00228578	0.000585747	6.52769e-05	-	0.00039402	0.0212827		-	0.000322148	-	0.00041822	0.00619921	0.00569351	0.00393249	0.0053745	0.00734469	0.00880783		-	0.00131817	0.000183687	0.000319867	-	-
Clostridia	Lutispora		-	-	6.83124e-05	-	-	-	-	-	-		-	3.88959e-05	8.48808e-05	-	5.68895e-05	-	6.78563e-05	-	-	-		-	5.06233e-05	-	-	-	-
Clostridia	Fusibacter		-	-	5.51547e-05	0.000277956	9.38502e-05	-	-	-	0.000113822		-	7.58615e-05	0.000145465	0.000385592	0.00159351	0.00072343	0.00143594	0.000552596	0.00059769	0.000785228		-	0.000458462	-	-	-	-
Clostridia	Clostridiisalibacter		-	-	-	-	-	-	-	-	-		-	-	-	-	-	-	-	-	-	-		-	-	-	-	-	-
Clostridia	Anaerosporobacter		-	-	-	-	-	-	-	-	-		-	-	-	-	-	-	-	-	-	-		-	-	-	-	-	-
Erysipelotrichi	Holdemania		-	0.0294626	0.0206076	0.0411311	0.0290938	0.0472254	0.0301458	0.0655324	0.0258353		-	0.0570131	0.0299649	0.0380644	0.00893218	0.0114913	0.0329616	0.0177723	0.0307195	0.0440251		-	0.0161108	0.00813492	0.0747562	0.035345	0.0342725
Erysipelotrichi	Solobacterium		-	0.000859588	0.000512658	0.000585305	0.000387538	0.000575951	0.000540221	0.000521386	0.000892052		0.000740685	0.000691326	0.000784981	0.000397242	0.000853733	0.000660334	0.0013357	0.000691199	0.000421496	0.000636228		-	0.00119392	0.000243124	0.000391576	0.000339034	0.000283794
Erysipelotrichi	Bulleidia		-	-	-	-	-	5.23509e-05	-	-	5.56314e-05		-	-	-	-	-	-	-	-	-	-		-	-	6.44923e-05	-	-	-
Erysipelotrichi	Coprobacillus		0.0010459	0.00770194	0.0181022	0.0153438	0.0123424	0.0143294	0.0169162	0.0103954	0.0131742		0.00321408	0.0100173	0.0103825	0.0129791	0.017542	0.0163409	0.0197614	0.0157033	0.0112306	0.0134879		0.000705617	0.0264388	0.0211537	0.0131224	0.0140033	0.0179626
Erysipelotrichi	Catenibacterium		-	-	8.07611e-05	-	0.000109266	-	-	-	6.34827e-05		-	-	8.4736e-05	7.71126e-05	0.00012705	-	-	-	-	-		-	0.000264565	0.000106047	-	-	5.43858e-05
Erysipelotrichi	Turicibacter		-	0.00562065	0.00031506	0.0114707	0.0134574	0.000123145	-	0.0081661	0.000241536		0.00121181	0.000437495	0.00492931	-	-	0.00510312	0.000480962	0.00183389	0.000164037	-		-	0.0130219	-	-	-	-
Erysipelotrichi	Allobaculum		-	8.4125e-05	-	0.000226103	-	-	-	-	-		-	8.11377e-05	-	6.12279e-05	-	-	-	8.53376e-05	-	0.000117511		-	5.75533e-05	-	-	-	-
Bacilli	Staphylococcus		-	-	-	-	-	-	-	-	-		0.000385078	-	-	-	-	-	-	-	-	-		0.000752416	-	8.63615e-05	6.57456e-05	3.57889e-05	5.90475e-05
Bacilli	Gemella		0.00115888	8.12448e-05	6.51027e-05	-	7.80944e-05	-	-	-	-		-	9.21036e-05	7.44397e-05	-	-	-	-	-	-	-		0.000318562	0.000118804	0.000613811	-	0.00222231	-
Bacilli	Lactobacillus		0.0663133	0.000542174	0.00128241	0.000566669	8.27679e-05	0.000690845	0.000891895	0.00108876	0.00115017		0.0889452	6.76051e-05	0.00820411	0.000261968	0.000205993	0.000142986	0.000264813	0.000157979	0.000323732	0.00487449		0.236423	0.000108511	0.0105655	0.0180264	0.0133284	0.0160873
Bacilli	Enterococcus		-	-	-	4.91165e-05	-	-	-	-	-		-	-	-	9.45003e-05	-	-	-	-	-	-		0.170504	0.000294482	0.0028258	7.76144e-05	-	-
Bacilli	Streptococcus		0.254159	0.00590025	0.0375897	0.0123919	0.00625693	0.00607491	0.0221195	0.00160946	0.0243038		0.179072	0.0189091	0.00454056	0.00343661	0.00578283	0.00890755	0.0101783	0.0091246	0.029839	0.0341123		0.00484929	0.019409	0.00207423	0.0163123	0.00253894	0.00256532
Bacilli	Lactococcus		0.000542148	0.0183494	0.00063089	0.000379524	0.00032798	0.0014295	0.00209874	0.000139572	6.4649e-05		0.0278998	0.00236154	0.000250409	0.00599639	0.00105148	0.00675791	0.00279452	0.00030119	0.00187784	0.00235316		0.00287337	0.0158637	0.00216018	0.000896612	0.00107474	0.00346054
Mollicutes	Haloplasma		-	-	-	-	-	-	-	-	-		-	-	-	-	-	-	-	-	0.000119486	-		-	-	-	0.000106361	-	-
Actinobacteria	Collinsella		-	-	-	0.00120228	0.000522748	-	-	0.000579791	-		-	0.00092002	0.00242638	0.00180859	-	-	0.00232913	0.00283063	-	0.0012459		-	0.00323793	0.00305966	0.00251522	0.00144661	0.00174669
Actinobacteria	Eggerthella		-	0.000994178	0.000264639	0.00182953	0.00100232	0.00170815	0.000937665	0.00158086	0.00126867		-	0.00114448	0.00165384	0.00119441	0.00267348	0.00202007	0.00308424	0.002706	0.00130471	0.00171098		-	0.00353918	0.00653013	0.00381244	0.00235028	0.0030768
Actinobacteria	Gordonibacter		0.000300338	0.000351042	0.000489437	0.000497255	8.04637e-05	0.000563271	-	-	0.000539902		-	0.000357112	0.00104893	7.85022e-05	-	0.000318918	0.000404943	0.000152354	0.000446089	0.0004298		-	0.000613821	0.000144281	0.0004264	0.000375518	0.00109858
Actinobacteria	Adlercreutzia		-	0.038754	0.00444598	0.0118183	0.00112387	0.0053834	0.000520539	0.00256588	0.00879901		-	0.0188439	0.00424001	0.00169738	0.00730005	0.00345136	0.00736679	0.00511414	0.00550569	0.011193		-	0.0363391	0.0199142	0.00776005	0.00774672	0.0268713
Actinobacteria	Slackia		-	-	-	0.000113519	-	-	-	-	0.000129717		-	-	-	-	-	-	-	-	-	-		-	-	-	-	7.64937e-05	-
Actinobacteria	Actinomyces		-	0.0010079	-	-	-	-	-	-	0.000110752		0.000581025	0.000525979	6.65713e-05	-	7.57845e-05	-	-	-	-	-		-	0.00308072	0.000106279	-	0.00030657	-
Actinobacteria	Rothia		-	0.000108944	-	-	-	-	-	-	-		0.00503731	0.000729526	0.000100908	-	-	-	-	-	-	-		-	0.000235831	-	-	-	-
Actinobacteria	Brachybacterium		-	-	-	-	-	-	-	-	-		-	7.07795e-05	-	-	-	-	-	-	-	0.000114914		-	9.07764e-05	-	-	-	-
Actinobacteria	Corynebacterium		-	-	-	-	-	-	-	-	-		-	-	-	-	-	-	-	-	-	-		-	-	-	-	-	-
Actinobacteria	Bifidobacterium		0.163671	0.0661764	0.0971784	0.0638985	0.0607028	0.0712753	0.11995	0.0780286	0.0630541		0.0309526	0.033423	0.0692556	0.0404287	0.0782829	0.054483	0.0759818	0.0080963	0.031366	0.0635615		0.0230781	0.088741	0.0546204	0.00217791	0.000154481	0.00044597
Spirochaetes	Brachyspira		-	0.000470465	0.000236414	-	-	-	-	-	0.00034469		-	-	-	-	-	-	-	-	-	-		-	-	-	-	-	-
Spirochaetes	Leptospira		-	-	-	-	-	9.55064e-05	9.26399e-05	-	-		-	-	-	-	-	-	-	-	-	-		-	-	-	-	-	-
Spirochaetes	Leptonema		-	-	-	-	-	-	-	-	-		-	-	-	-	-	-	-	-	-	-		-	-	-	-	-	-
Bacteroidia	Bacteroides		0.00213826	0.021327	0.0358235	0.0378982	0.0453657	0.0549388	0.0371361	0.0521192	0.0355023		0.00223751	0.0434147	0.0124059	0.0570999	0.00106295	0.00138846	0.00644147	0.000997989	0.000815361	0.00937952		0.000456577	0.00227437	0.00821958	0.0348905	0.0745694	0.0778129
Bacteroidia	Parabacteroides		-	0.00851715	0.0042919	0.00544312	0.00901751	0.0147892	0.00568511	0.00981337	0.00557675		-	0.0146389	0.00404207	0.0230442	0.000353106	0.000998433	0.00804638	0.000669469	0.00028965	0.00204058		-	0.0006951	0.0010999	0.0034133	0.0211939	0.00797992
Bacteroidia	Odoribacter		-	0.00171195	0.00894328	0.00585995	0.00687198	0.00799012	0.003267	0.00437086	0.00397121		-	0.00757517	0.00684147	0.0133625	0.00137477	0.00100007	0.00560885	0.000467419	0.00171715	0.00223134		-	9.64527e-05	0.000847225	0.00561953	0.0126815	0.00931824
Bacteroidia	Alistipes		0.000257343	0.00390227	0.00618783	0.00898125	0.0148741	0.00843366	0.0042136	0.00711031	0.00664112		-	0.00774004	0.0103272	0.0187848	0.00252481	0.00267382	0.00549422	0.0020242	0.000381398	0.00303695		-	0.000732948	0.000856638	0.00509081	0.019226	0.011926
Bacteroidia	Barnesiella		-	0.00516408	0.00771634	0.00839174	0.0062645	0.00527149	0.00917301	0.00356004	0.00332053		-	0.0110998	0.0141468	0.0210604	0.00200003	0.00127803	0.00427763	0.000741811	0.00029296	0.00215949		-	0.000531523	0.00095471	0.00465379	0.013007	0.00499063
Bacteroidia	Tannerella		-	-	-	-	-	-	-	-	-		-	-	-	-	-	-	-	-	-	-		-	5.31647e-05	5.71923e-05	-	-	-
Bacteroidia	Prevotella		0.00783051	-	7.5531e-05	-	0.000210697	4.03687e-05	-	-	-		-	3.80672e-05	-	4.47345e-05	-	4.26721e-05	5.40565e-05	-	-	4.14763e-05		0.000114324	-	-	-	5.63658e-05	4.56267e-05
Bacteroidia	Paraprevotella		-	-	-	-	-	-	-	-	-		-	-	8.91431e-05	-	-	4.11577e-05	-	-	-	6.58855e-05		-	-	-	-	-	-
Bacteroidia	Butyricimonas		0.000351932	0.000149866	-	4.48479e-05	-	0.000271561	-	8.26888e-05	0.000191466		-	3.77232e-05	5.48627e-05	0.00372515	0.000172332	-	0.000432955	0.000226024	0.000361513	0.00150071		-	-	9.3616e-05	6.71664e-05	0.000733255	0.000414254
Bacteroidia	Rikenella		-	-	-	-	-	-	-	-	-		-	-	-	-	-	-	-	-	-	-		-	-	-	-	-	-
Fusobacteria	Fusobacterium		-	-	-	-	-	-	5.39692e-05	-	-		-	-	-	-	-	-	-	-	-	-		-	-	-	-	0.00376584	-
Fusobacteria	Cetobacterium		-	-	-	-	-	-	-	-	-		-	-	-	-	-	-	-	-	-	-		-	-	-	-	-	-
Verrucomicrobiae	Akkermansia		0.00143649	0.00854403	0.0317965	0.033042	-	0.0103776	0.000382189	0.000126173	0.0313186		-	0.0148008	0.0290905	0.0328369	0.0421254	0.052182	0.0365656	0.0498862	0.0244256	0.030765		0.000510515	0.00695985	0.0440159	0.00793702	0.048561	0.0380249
Lentisphaeria	Victivallis		-	-	-	-	-	-	-	-	-		-	-	-	-	-	-	-	-	-	-		-	-	-	-	-	-
[Numbers represent cumulative abundances of members of particular genus in a sample; abundances less than 0.05% are shown as 0.0%; "-" designates no members detected]
