# Supplementary material for: Species and genus level resolution analysis of gut microbiota in Clostridium difficile patients following fecal microbiota transplantation
Source: Microbiome. 2014 Apr 21;2:13. doi: 10.1186/2049-2618-2-13 (PMC4030581; doi:10.1186/2049-2618-2-13)
Supplement: Additional file 6: Table S5 — Presence of ROS detoxifying genes among select genera of human gut microbiota. [file 2049-2618-2-13-S6.xlsx]

## Sheet: Sheet1
Sample Name	Description	Bioproject_id	Biosample link	Patient/Donor Age, Sex	Transplanted Material Prepared:
CDI_Set1_Recipient	Set 1 Recipient - Pre FMT	PRJNA238486	SAMN02645571	Patient, Female, 71	Fresh
CDI_Set1_Donor	Set 1 Donor	PRJNA238486	SAMN02645572	Donor, Male, 42	Not Applicable
CDI_Set1_3	Set 1 Day 3 - Post FMT	PRJNA238486	SAMN02645573	Patient, Female, 71	Fresh
CDI_Set1_7	Set 1 Day 7 - Post FMT	PRJNA238486	SAMN02645574	Patient, Female, 71	Fresh
CDI_Set1_14	Set 1 Day 14 - Post FMT	PRJNA238486	SAMN02645575	Patient, Female, 71	Fresh
CDI_Set1_21	Set 1 Day 21 - Post FMT	PRJNA238486	SAMN02645576	Patient, Female, 71	Fresh
CDI_Set1_28	Set 1 Day 28 - Post FMT	PRJNA238486	SAMN02645577	Patient, Female, 71	Fresh
CDI_Set1_68	Set 1 Day 68 - Post FMT	PRJNA238486	SAMN02645578	Patient, Female, 71	Fresh
CDI_Set2_Recipient	Set 2 Recipient - Pre FMT	PRJNA238486	SAMN02645579	Patient, Male, 67	Frozen
CDI_Set2_Donor	Set 2 Donor	PRJNA238486	SAMN02645580	Donor, Male, 42	Not Applicable
CDI_Set2_3	Set 2 Day 3 - Post FMT	PRJNA238486	SAMN02645581	Patient, Male, 67	Frozen
CDI_Set2_7	Set 2 Day 7 - Post FMT	PRJNA238486	SAMN02645582	Patient, Male, 67	Frozen
CDI_Set2_11	Set 2 Day 11 - Post FMT	PRJNA238486	SAMN02645583	Patient, Male, 67	Frozen
CDI_Set2_18	Set 2 Day 18 - Post FMT	PRJNA238486	SAMN02645584	Patient, Male, 67	Frozen
CDI_Set2_25	Set 2 Day 25 - Post FMT	PRJNA238486	SAMN02645585	Patient, Male, 67	Frozen
CDI_Set2_65	Set 2 Day 65 - Post FMT	PRJNA238486	SAMN02645586	Patient, Male, 67	Frozen
CDI_Set2_95	Set 2 Day 95 - Post FMT	PRJNA238486	SAMN02645587	Patient, Male, 67	Frozen
CDI_Set2_128	Set 2 Day 128 - Post FMT	PRJNA238486	SAMN02645588	Patient, Male, 67	Frozen
CDI_Set3_Recipient	Set 3 Recipient - Pre FMT	PRJNA238486	SAMN02645589	Patient, Female, 76	Frozen
CDI_Set3_Donor	Set 3 Donor	PRJNA238486	SAMN02645590	Donor, Male, 42	Not Applicable
CDI_Set3_3	Set 3 Day 3 - Post FMT	PRJNA238486	SAMN02645591	Patient, Female, 76	Frozen
CDI_Set3_7	Set 3 Day 7 - Post FMT	PRJNA238486	SAMN02645592	Patient, Female, 76	Frozen
CDI_Set3_27	Set 3 Day 27 - Post FMT	PRJNA238486	SAMN02645593	Patient, Female, 76	Frozen
CDI_Set3_41	Set 3 Day 41 - Post FMT	PRJNA238486	SAMN02645594	Patient, Female, 76	Frozen
CDI_Set3_81	Set 3 Day 81 - Post FMT	PRJNA238486	SAMN02645595	Patient, Female, 76	Frozen
CDI_Set3_112	Set 3 Day 112 - Post FMT	PRJNA238486	SAMN02645596	Patient, Female, 76	Frozen
